# Supplementary material for: Loa loa vectors Chrysops spp.: perspectives on research, distribution, bionomics, and implications for elimination of lymphatic filariasis and onchocerciasis
Source: Parasit Vectors. 2017 Apr 5;10:172. doi: 10.1186/s13071-017-2103-y (PMC5382514; doi:10.1186/s13071-017-2103-y)
Supplement: Supplementary file 1 — Chrysops literature database. (XLSX 45 kb) [file 13071_2017_2103_MOESM1_ESM.xlsx]

## Sheet: Chrysops literature 
No.	Publication date	Full Citation	Article type (research, review, thesis, book)	Journal name / Publisher	Country of study	Institution name of lead author	Institution location	Type of study i.e Laboratory, Field, Field and Laboratory, Review, other	Study Province, District, specific location (s)	Year start of study	Period of Study	Field sampling focus i.e. indoor, Outdoor	Field collection method description i.e. Human landing catches, Fly boys, Nets, other	Fly Stage i.e Adult, Larvae, other	Time of day collections made i.e. Day, Night, specific time	Biting density measures and description	Larval / breeding site description	Host preference description	Species identification method i.e.Morphological, Molecular	Main species identified, included or referred to	Infection detection method i.e. Dissection, Molecular	Range Infection rates and description	Infection development / transmission cycle description	Peak abundance /transmission time in day	Peak seasonality / month(s)	Local environmental description (e.g. Forested, swampy, rubber estate)	Other notes or observations (e.g. control)
1	1913	Leiper, R. T. 1913. Report to the Advisory Committee of the Tropical Diseases Research Fund, Colonial Office London. Trop. Dis. Bull. 2:195-196 (Reported in Grove, D. I. 1990. A history of human helminthology. CAB International, Wallingford, UK)	Research	Trop. Dis. Bull	Nigeria	London School of Tropical Medicine	London, UK	Field and Laboratory	Calabar, Nigeria	1912	1912			Adult						Chrysops silacea, Chrysops dimidiata					Experiments stopped in January due to lack of flies, which would not reappear in abundant numbers till June for experiments. (reported in Gove 1990)
2	1915	Kleine FK. 1915. Die Uebertragung von Filarien durch Chrysops. (The transmission of Filaria by Chrysops) Zeitchr. F. Hyg.u Infecktionskr. Oct. 26 Vol. 80. No. 3 pp. 345-349.	Research	Zeitschrift fur Hygiene und Infektionskrankheiten	British Cameroons	Not stated		Field and Laboratory	Eseka in the Cameroons	1915				Adult and larvae					Morphological	C. silacea, C. dimidiata (predominately)	Dissection	A total of 600 wild caught female flies examined, 500 were Chrysops dimidata, 100 Chrysops silacea. Overall 32/600 infected (5%) with 9/600 full mature larvae.	Considered that development took place in the fatty tissue surrounding tracheae in the abdominal cavity.
3	1921	Connal A. 1921. Observations on filaria in Chrysops from West Africa. Transactions of the Royal Society of Tropical Medicine and Hygiene. Volume 14, 1921, Pages 108-109	Research	Transactions of the Royal Society of Tropical Medicine and Hygiene	British Cameroons	West Africa Medical Service	Lagos, Nigeria	Laboratory	Sapele, a trading centre on the creeks. The district has a reputation of beign heavily infested with 'mangrove flies'	1917	March - October 1917	Outdoor	Caught by local staff in rubber plantation	Adult					Morphological	Chrysops silacea, Chrysops dimidiata	Dissection	Chrysops silacea 0.8% infection (n=2255). Chrysops dimidiata 2.4% infection (n=249)	Data collected over 8 months by staff in plantation and then examined for infection.		May, June, July - wettest months	Rubber estate/plantation, near swamp
4	1921	Connal A. Connal SLM. 1921. A preliminary note on the development of Loa loa (guyot) in Chrysops silacea (Austen). Transactions of the Royal Society of Tropical Medicine and Hygiene. 15:131-134.	Research (Note)	Transactions of the Royal Society of Tropical Medicine and Hygiene	Nigeria	Medical Research Institute	Lagos, Nigeria	Field and Laboratory	Sapele (confined to opposite side of river from Sapele town - in a large rubber estate, bounded by swamps)	1921	May to July 1921	Outdoor	Caught in wild bush	Adult and larvae	Day		Chrysops eggs found on a moist dead leaf lying on the surface of mud of the swamp. Larvae readily found in different stages, but never close together, in the mud of the swamp, at depth of a few inches. Very young larvae also found in the moisture between leaves of 'screw-pine' and in flower of shrub on river bank.		Morphological	C. silacea, C. dimidiata	Dissection	Chrysop silacea and dimidiata - 100% infected (n=153) in feeding experiment, with 5 chrysops found to have double infections (i.e had naturally acquired infection before being infected). A control group of 225 found 8 (3.5%) infected.	Feeding experiments involving humans (native boys) and 608 Chrysops (predominately Chrysops silacea). A total of 153 dissected and found to be infected (100% of those given an infecting feed). In first 24 hours on an infecting feed, all Chrysops showed heavy infection. It took 10-12 days for complete.	Troublesome late morning and early evening.	May, June, July	Rubber estate/plantation, near swamp
5	1922	Connal A, Connal SLM. 1922. The development of Loa loa (Guyot) Chrysops silacea (Austen) and C. dimidiata (Van der Wulp). Trans. R. Soc. Trop. Med. Hyg. 16: 64-89.	Research and Review	Transactions of the Royal Society of Tropical Medicine and Hygiene	Nigeria	Medical Research Institute	Lagos, Nigeria	Field and Laboratory	Calabar - infection studies conducted. A review of Nigeria vectors (map included) and literature and previous studies findings also included.	1921	December 1921	Outdoor	Caught by two local boys who sought a shady place near locals, and soon as a fly alighted they placed test-tube over it and cootton wool to plug it. They were able to catch 50-100 flies in 2-3 hours. Direct sunlight killed the flies within the tubes in a very few minutes.	Adult			Review information (extension of previous two papers): Small larvae also found in the cup of a small purple flower which grew in great profusion on the swampy river bank. In the mud, in the dense shade and undergrowth of the forest swamp, more mature larvae found.		Morphological	Chrysops silacea, Chrysops dimidiata	Dissection	Infecting feed experiments conducted on people with Loa loa history - (eye worm, Calabar swellings and evidence of embryos/microfilaria) flies death rate measured. Transmission experiments tried on guinea pigs, rabbits and monkeys.	The life cycle of Loa loa examined through infection studies, with 358 experimentally infected lies examined. Noted that metamorphosis takes 10-12 days for completion. Development takes place in muscular and connective tissue principally in the abdomen, but also the thorax and head with three main phases after the embryo has cast its sheath.	Review information: From sunrise until 10-11am, and from 4pm until dusk are the periods when the fly is most numerous and attentive. When it is disturbed it returns again and again.	December
6	1941	Woodman HM, Bokhari A.1941. Studies on Loa loa and the first report of Wuchereria bancrofti in the Sudan. 35: 77-92	Research	Transactions of the Royal Society of Tropical Medicine and Hygiene	Sudan	Not stated	Sudan	Field	Southern Anglo-Egyptian Sudan - between frontiers of Bahr el Ghazal and Belgian Congo, latitudes 4-6 degrees N, 27-31 degrees south. Open savannah forest.	circa 1937-38		Indoor/Outdoor		Adilt					Morphologocal	Chrysop distinctipennis evenly distributed throughout the western two-thirds of district. C. longicornis uncommon (1: 26 of C. distinctipennis). C. silacea only in one area (Youbo), and one year in association with rainy season.	Dissection	Difficulty with experiments noted. Low infection rate success.	400 wild Chrysops examined for naturally acquired infections with low rates found with only 4/600 (0.7%) C. distinctipennis found to be infected. Suggestion that another vector may be responsible for tranmsission. (estimated 15-23% of human population were infected/carry microfilariae). Rivers of Bomakandi and Nepoko (mines area particularly infected)		C. distinctipennis - all year round. C. silacea rainy season and associated with cattle.
7	1948	Chwatt LJ, Gordon RM, Jones CM. 1948. The breeding-places of Chrysops Silacea. Annals of Tropical Medicine & Parasitology. 42;251	Research (Note)	Annals of Tropical Medicine and Parasitology	British Cameroons	Not stated	Not stated	Field	Kumba	1947	1947-1948	Field		Larvae			Breeding places were confined to densely shaded areas of streams, where the larvae were found localised in mud++, rarely more than three inches from the surface, lying under a layer of decaying leaves.
8	1948	Gordon RM, Chwatt LJ, Jones CM. 1948. The results of preliminary entomological survey of loiasis Kumba, British Cameroons, together with description of the breeding-places of the and suggestions for future research and possible methods of control. Annals of Tropical Medicine and Parasitology. 42, 364-376.	Research	Annals of Tropical Medicine and Parasitology	British Cameroons	LSTM	UK	Field and Laboratory	Kumba, lies 60 miles north of Victoria betweeen valleys of Kumba and Meme Rivers, with a village population of about 6000	1948	June and July 1948	Indoor/Outdoor	Adult collection - one collector with a net in each of nine dwellings. The collectors were on duty for equal fixed periods and changed around every three hours. Larvae - Work of collecting larvae laborious and slow, but rendered easier and quicker by the use of graduated sieves, mounted in the form of tables.	Adult and larvae	Period which Chrysops feeds varies considerably with weather but seldom commences biting before 8.30am or contunues after 4.30pm.	Number of flies per fly boys = 0.6 flies per boy-hour (FPB). Range for individual stations/dwellings varied from 0.3 to 1.0 FPB, with the highest density in dwellings cleley surrounded by bush.	Breeding places at Kumba considered very restricted, and confined to certain habitats in densely shaded, where slowly moving water passes over a layer of mud covered in decaying vegetation. Generally - the thickly overgrown valleys flanking the residential areas have densely shaded streams at the bottom, and in parts the streams are impeded by vegetation, making the water slow, and the bottom is …	Noted Chrysops feed on a variey of warm-blooded animals, and observed human and cattle under natural conditions, and guinea pigs, rabbits, monkeys, white rats and mice under laboratory conditions.	Morphological	C. silacea (predominately), C. dimidiata	Dissection	A total of 571 flies were caught in 943 hours (average 0.6 FPB). In total 500 flies were dissected (480 Chrysops silacea and 20 Chrysops dimidiata) and showed microfilariae in head or proboscis (n=36, 7.8%) or both (n=20, 4.3%).	No male Chrysops were able to be collected/found.		June , July considered peak Chrysops season. Noted that Chrysops dimidiata is never as numerous as Chrysops silacea, its numbers tend to increase towards the end of the rains.
9	1949	Woodman HM. 1949. Filaria in the Anglo-Egyptian Sudan. 42;543-550.	Review	Transactions of the Royal Society of Tropical Medicine and Hygiene	Sudan		Sudan	Review			1935-1947	Indoor/Outdoor		Larvae					Morphological (sketches of C. distinctipennis, C. longicorni available)	C. distinctipennis, C. longicornis, C.silacea, C. dimidiata	Dissection		Suggestion that another vector than C. distinctipennis may be responsible for tranmsission due to low potential
10	1950	Gordon, R. M., W. E. Kershaw, W. Crewe & H. Oldroyd. 1950. The problem of loiasis in West Africa with special reference investigations Kumba the British Cameroons and Sapele in Southern Nigeria. Trans. R. Soc. Trop. Med. Hyg. 44:11-47.	Review	Transactions of the Royal Society of Tropical Medicine and Hygiene	British Cameroons		Nigeria	Review	Kumba, Sapele	1948	1948-1949	Indoor/Outdoor	Fly boys	Adult and larvae	Day (8.30 a.m. - 5 p.m)	Never to bite in darkness or semi-darkness and is averse to feeding in full sunlight	Densely shaded streams, stream impeded by vegetation, slow water flowing, bottom covered by fine sand overlaid with soft mud. Both at Kumba and Sapele larvae of Chrysops have never been found in completely stagnant water.	Warm-blood animals (humans & monkeys)	Morphological	C. silacea, C. dimidiata, C. longicornis, C. langi, C. griseicollis		22/65 African males showed the presence of L-loa larvae, the density of which varied from 1-1,500 per 50 cm				Chrysops larvae were found in the streams draining from the borders of rubber plantations into the sorrounding mangrove swamps.
11	1951	Kershaw WE. 1951 Studies on the epidemiology of filariasis in West Africa, with special reference to the British Cameroons and the Niger Delta. II The influence of town and village evolution and development on the incidence of infections with Loa loa and Acanthocheilonema perstans. Ann Trop Med Parasitol. 45:261-283	Research	Annals of Tropical Medicine and Parasitology	Cameroon (British Cameroon) secial reference to Niger Delta	LSTM	UK	Refer to vector		1950
12	1951	Davey JT, O’Rourke FJ. 1951. Observations Chrysops silacea and C. dimidiata Benin, Southern Nigeria. Part I. Ann. Trop. Med. Parasitol. 45: 30-37.	Research	Annals of Tropical Medicine and Parasitology	Nigeria	Entomological Section, Agricultural Department	Nigeria	Review	Kumba, Sapele	1945	1946-1950	Outdoor	Fly boys	Adult and larvae		the average density along the river bank, expreessed as the number of flies caught per boy-hour, was of 0.74, whereas on the plantation it was only 0.16	Larvae collected along the swampy banks of the Okhuo River			C. silacea, C dimidiata					rainy season, July, August, October	vegetation
13	1951	Davey JT, O’Rourke FJ. 1951b. Observations Chrysops silacea and C.dimidita Benin, Southern Nigeria. Part II. Annals of Tropical Medicine and Parasitology, 45, 66-72.	Research	Annals of Tropical Medicine and Parasitology	Nigeria	Entomological Section, Agricultural Department	Nigeria	Review	Benin	1946	1946-1950		Fly boys					Cattle		C. silacea, C dimidiata					November	Along the river bank, rubber-tappers
14	1951	Davey JT, O’Rourke FJ. 1951c. Observations Chrysops silacea and C.dimidiata .at Benin, Southern Nigeria. Part III. Annals of Tropical Medicine and Parasitology, 45, 101-109.	Research	Annals of Tropical Medicine and Parasitology	Nigeria	Entomological Section, Agricultural Department	Nigeria	Review	Benin	1946	1946-1950	Outdoor		Larvae			Mud taken from two different sites along the banks of the river. Chrysops larvae appear to be confined to certain well-defined microhabitats, which are characterized by large amounts of decaying vegetable matter, markedly acid (pH 4.3-5.2). Carbon-nitrogen ratio is about 17/1			C. silacea, C. dimidiata, C. longicornis
15	1951	Crewe W, O'Rourke FJ. 1951.The biting habits of chrysops silacea in the forest at Kumba, British Cameroons. Ann Trop Med Parasitol. 45:38-50.	Research	Annals of Tropical Medicine and Parasitology	British Cameroons	Loiasis Researcth Scheme	Nigeria	Field and Laboratory	Kumba, Barombi Forest Reserve	1949	1949-1950	Outdoor	Fly boys	Adult	Day (7a.m. - 6.30p.m)	The peak of biting activity of C. silacea at at forest-canopy level occurs at 10-11am, while at ground level occurs at 2-3pm. There is no obvious relationship between biting activity and the diurnal cycles of temperature and of relative humidity.	The Kake stream cascades through the gorge, flowing rapidly over a stony bed, and is of the type usually associated with the breeding-sites of Simulium rather than of Chrysops. No Chrysops larvae have been found at this point.	Monkeys, humans		C. silacea, C dimidiata, C. langi	Dissection	0.013	C. silacea is a diurnal feeder	Day	April-November	Forested canopy
16	1952	Kettle DS. 1953. The effect of light on the biting activity of chrysops silacea. Ann Trop Med Hygiene. 47; 335-9.	Research		British Cameroons	University of Edinburgh	Scotland	Field	Kumba	1950	1950-1951	Indoor				There is a close correlation between the intensity of ilumination and biting activity of C. silacea				C. silacea				Day (10:00am - 11:00am)	May	Forested canopy
17	1953	Kershaw WE, Keay RW, Nicholas WL, Zahra A. 1953. Studies on the epidemiology of filariasis in West Africa, with special reference to the British Cameroons and the Niger delta. IV. The incidence of loa loa and Acanthocheilonema perstans in the Rainforest, the forest fringe and the mountain grasslands of the British Cameroons, with observations on the species of chrysops and culicoides found. Ann T…	Research and Review	Annals of Tropical Medicine and Parasitology	British Cameroons	LSTM	UK	Field	Bombe village, Kombone, Barombi Mbo, Bangone (Rainforest, mountain-grassland zones and Forest Fringe)	1951		Indoor/Outdoor - fully described in papers 1 and 2 of series	Fly boys; Unclear - medical assistants and children from village encouraged to catch Chrysops	Adult and larvae	Day (8.30 a.m. - 5 p.m)	No attempt made to collect biting-rates or intensity		Humans aged between 0-60	Morphological	Rainforest: C. silacea and C. dimidiata in large numbers, C. centurionis and C. langi rarely seen (caught in canopy); pupae from same species collected in large numbers; Mountain-grasslands: none caught and presense denied by locals; Forest Frigne: C. silacea, C. dimidiata and C. zahrai, euqal numbers						Rain forest, mountain grassland and finge forest
18	1953	Crewe, W. 1953; The effect of light on the biting activity of Chrysops silacea in the forest at Kumba, British Cameroons. Ann Trop Med. 47: 340	Research	Annals of Tropical Medicine and Parasitology	British Cameroons	LSTM	UK	Field		1952	1952	Outdoor light measurments	No collection	No collection	No collection											Rainforest
19	1953	Gordon RM and Crewe W. 1953. The deposition if the infective stage of Loa Loa by chrysops silacea, and the early stages if its migration to the deeper tissues of the mammalian host. Ann Trop Med. 47;74.	Research	Annals of Tropical Medicine and Parasitology	British Cameroons	LSTM	UK	Field and Laboratory											Morphological	Wild-caught C. silacea	Feed on infected human, all surviving flies where found to be infected					Rainforest
20	1954	Kershaw WE, Crewe W, Beesley WN. 1954. Studies on the intake of microfilariae by their insect vectors, their survival, and their effect on the survival of their vectors. II. The intake of the microfilariae of Loa loa and Acanthocheilonema perstans by Chrysops spp. Ann Trop Med 48, 102-9	Research	Annals of Tropical Medicine and Parasitology	British Cameroons	LSTM	UK	Field and Laboratory	Kumba (rainforest)	1952	1952-1953	Outdoor - canopy and ground level	Hand nets via Fly boys	Adults	Morning			Caught while approaching person to bite	Morphological	Wild-caught C. silacea	Dissection and weight change (for estimate)	All feed on infected hosts	Possible to calculate precisely number of Mf taken in during any blood meal. Size of blood meal measured. Relationship between actual intake and expected intaken of microfilariae compared.			Rainforest
21	1954	Kershaw WE, Nicholas WL. 1954. Studies on the epidemiology of filariasis in West Africa, with special reference to the British Cameroons and the Niger Delta. V. The intensity of infections with Loa loa and with Acanthocheilonema perstans in the Rainforest, the forest fringe and the m. Ann. Trop. Med. Parasitol. England. 48:110–120.	Research (Human - linked with others in series)	Annals of Tropical Medicine and Parasitology	British Cameroons & Niger	LSTM	UK	Field and Laboratory (infection in human)	Bangone, Bombe, Kombone, Barombi Mbo (rainforest villages) and four villages in the Menemo tribal area (forest-fringe - between rainforest and grasslands) - human study linked with other papers in series													0.05				Rainforest
22	1954	Kershaw Chalmers & Duke 1954. Studies on the intake of microfilariae by their insect vectors, their survival, and their effect on the survival of their vectors. IV. The survival-rate of Chrysops under laboratory conditions, and the effect upon it of Loa loa. Ann Trop med Para 48, 329	Research	Annals of Tropical Medicine and Parasitology	British Cameroons	LSTM	UK	Field and Laboratory		1953		Outdoor - canopy and ground level	Hand nets via Fly boys	Adults	Morning			Caught while approaching person to bite	Morphological	Wild-caught C. silacea	Dissection	All feed on infected hosts	All infected, 1 wild caught with infective larva			Rainforest
23	1954	Kershaw WE, Duke BO. 1954. Studies on the intake of microfilariae by their insect vectors, their survival, and their effect on the survival of their vectors. V. The survival of Loa loa in chrysops silacea under laboratory conditions. Ann. Trop. Med. Parasitol. 48:340–344.	Research	Annals of Tropical Medicine and Parasitology	British Cameroons	LSTM	UK	Laboratory				Outdoor - canopy and ground level	Hand nets via Fly boys	Adults	Morning			Caught while approaching person to bite	Morphological	Wild-caught C. silacea	Dissection	All feed on infected hosts				Rainforest
24	1954	Crewe, W. 1954. Studies on Ethiopian chrysops as possible vectors of loiasis. I. Chrysops langi Bequaert. Ann. Trop. Med. Parasitol. 48: 216-9	Research	Annals of Tropical Medicine and Parasitology	British Cameroons	Loiasis Researcth Scheme	Kumba, British Cameroons	Field and Laboratory		1948		Outdoor	Larvae collection - sieving mud of streams	larvae			Stream banks known to be breeding sites	Lab raised - fed only on humans	Morphological	C. langi	Dissection					Rainforest
25	1954	Duke BOL. 1954. The transmission of loiasis in the forest-fringe area of the British Cameroons. Ann Trop Med Para 48, 349	Research	Annals of Tropical Medicine and Parasitology	British Cameroons	Helminthiasis research scheme	Kumba, British Cameroons	Field and Laboratory		1953	November-December 1953	Outdoor	Flyboys - additional flys brought in by villagers	Adult	Day and evening (C. silacae b/w 9am and 1pm with wood fire; C. zahrai from 3pm till dusk without wood fire)		C. silacae appeared to be attached by smoke from a wood fire while C. zahrai was repelled by it)	All were attracted to humans during collection	Morphological	C. silacae and C. zahrai --- a single C. griseicollis caught on the wing	Dissection	42 C. silacae and 47 C. zahrai dissected when caught; found 38.8% and 6.4% infected with LL and 16.6% and 4.3% infected with infective stages…NOTE: 2 C. zahrai had unidentifed nematode larvae in them	Development of larvae in C. zahrai appears to proceed at 3/4 the rate as in C. silacae; which is comparable to that of C. distinctipennis and C. longicornis. --- larvae found in head of C. zahari are shorter tthen in C. silacae (1300-1500u compared with 2000u)	Both Sp. Most common biting on saded coco-yam farms; C. silacae - caught biting throughout day; C. Zahrai - active from 4pm till dusk and less frequently around dawn with very occasional biting during mid day (in thick forest)	High numbers in late march (first rains) which persist until the end of the rains when numbers are reduced drastically approx 10 days after rain end	Narrow Valley with 4000-5000 foot sides, with Muddy lowlands and Montane forsest
26	1955	Kershaw WE, Beesley WN, Crewe W. 1955 Studies on the intake of microfilariae by their insect vectors, their survival, and their effect on the survival of their vectors. VI. Further observations on the intake of the microfilariae of Loa loa and Acanthocheilonema perstans by Chrysops silacea in laboratory conditions: the pattern of the intake of a group of flies. Ann Trop Med Parasitol. 1955. 49:11…	Research (human linked with others in series)	Annals of Tropical Medicine and Parasitology	British Cameroons	LSTM	UK	Laboratory	Bangone, Bombe, Kombone, Barombi Mbo (rainforest villages) and Menja. Menjeku, Metuanyang, Mufuna (four villages in the Menemo tribal forest-fringe area) - human study linked with other papers in series			Outdoor field collection, indoor laboratory work	Hand nets via fly boys ----refered to Kershaw, et al, 1954 (part 2 of series)	Adult	Likely day and early evening			All were attracted to humans during collection	Morphological	Wild-caught C. silacea	Dissection		Flys feeding to repletion takes ~1/2 as many MF as expected from a knowledge of the size of the BM and the concentration of the Mf in the blood of the host			Rainforest
27	1954	Crosskey RW, Crosskey ME. 1955. The horseflies (Diptera: Tabanidae) of Nigeria and the British Cameroons. Transaction of the Royal Entomological Society of London, 106, 341-374.	Review	Transaction of the Royal Entomological Society of London	N/A	Medical Department, Norther Nigeria	Nigeria	Review	Nigeria and British Cameroons											C. silacea, C. dimidiata in rainforest areas. Notes that C. distinctipennis occurs widely over the savannah regions of Northern Nigeria - a possible minor vector				Notes definite biting cycle with peaks in the morning and afternoon; biting activity increases with rise of temperature but diminishes with rise of relative humidity. Biting may some relation to the changes in light intensity.	Notes in Benin, southern Nigeria that both species peak times associated with rainy season (May-Nov), and low until April-May. One study by Davey & O'Rourke 1951 show thwt when C. silacea is high, C. dimidiata is low and vice versa.	C. silacea, C. dimidiata most commonly found in environmental areas known as 'High Forest' zone, which are characterised as a true formation of tall trees up to 15oft in height with a continuous cover over the ground, with a leafy canopy generally at about 100ft.
28	1955	In Gordon RM. 1955 Symposium loiasis.I. A brief review of recent advances in our knowledge of loiasis and of some of th estill outstanding problems. (p98). Transactions of the Royal Society of Tropical Medicine and Hygiene.	Review	Transactions of the Royal Society of Tropical Medicine and Hygiene	N/A	LSTM	UK	Review	N/A											C. silacea, C. dimidiata and main species in West Africa and C. distinctipennis in the Sudan				C. silacea, C. dimidiata bite man almost exclusively between dawn and dusk. However new recently identified species C. zahrai which is a crepuscular feeder and C. langi (whose normal bloodmeal is derived from monkey popualtion) can also bite man if they are out at peak biting times		C. silacea, C. dimidiata adults are normally canopy dwellers, and breeding sitrs in sluggish moving water impeded by rotten vegetation, which may occur around swamps	Vector control involving clearing of bushes and canalization of streams and extensive use of insecticides can impact on Chrysops density and related risk of infection, however note that such environmental modications could also lead to an increase in anopheline breeding places
29	1955	In Gordon RM. 1955 Symposium loiasis. Crewe, W. II The tabanid fauna of Kumba, British Cameroons. (p 106) Transactions of the Royal Society of Tropical Medicine and Hygiene.	Review	Transactions of the Royal Society of Tropical Medicine and Hygiene	British Cameroons	Helminthiasis Research Unit, Kumba	Kumba, British Cameroons	Review	Kumba	1955	5 years of investigation - breeding experiments	Outdoor (collections) and Laboratory (emering adults)	Mesh traps (larvae) standing in stream, nd mud from the breeding site sieved and fly boys (adults)	Larvae, pupae, adults			Seven different breeding sites I - IIV (simairl to sites in Chwatt & Jones 1948). Briefly, Site I just inside forest. Sites II-V forest changes to farmland, in streams flowing in valleys close to residential areas. Site VI in stream in forest, no native farms close. Site VII deep in forest, has no permanent stream amd larvea collected form swampy patches in small valleys during rain.	Note that C. longicornis and C. langi must normally obtain their blood meals from animals, and possible they are responsible for maintaining a monkey reservoir, while C. silacea is repsonsible for tranmission in man	Morphological	Larvae/pupae - C. longicornis (30%), C. longicornis (29%) and C. silacea (26%) Adult - percentages tabulated from the emergent larvae (in paper)			C, silacea is the only vector of importance in the direct transmission of loiasis to man as it forms most of the Chrysops population. Breeding Sites VI and VII, the two forested sites are the only ones with C. silacea			C. silacea associated with streams and Forested breeding sites
30	1955	In Gordon RM. 1955 Symposium loiasis. Oldroyd H. III Some comments on the species of Chrysops bred and collected at Kumba. (p111). Transactions of the Royal Society of Tropical Medicine and Hygiene.	Review	Transactions of the Royal Society of Tropical Medicine and Hygiene		British Museum (Natural History)	UK	Review	West Africa					Adult						C. silacea, C. dimidiata, C. langi, C. centurionis. C. griseicollis, C. maximus, C. laniger, C. zahrai, C. longicornis
31	1955	In Gordon RM. 1955 Symposium loiasis. Duke BO. IV. The development of Loa in flies of the genus Chrysops and the probable significance of the different species in the transmission of loiasis. (p115) Transactions of the Royal Society of Tropical Medicine and Hygiene.	Review	Transactions of the Royal Society of Tropical Medicine and Hygiene		Helminthiasis Research Unit, Kumba	Kumba, British Cameroons	Review	West Africa									C. silacea and C. dimidiata associated with humans, while C. distincipennis, C. zahrai, less associated with human and C. langi and C. centurionis mainly zoophilic and porbably responsible for trasnmission among monkeys						C. silacea bite throughout the daylight hours. Biting density falls sharply about half an hour before sunset. In comparison C. langi and C. centurionis show a marked crespuscular and noctural biting actvity with maximum density confined to the before and hour after sunset.
32	1955	In Gordon RM. 1955 Symposium loiasis. Kershaw WE. 1955. VIII. The epidemiology of infections with Loa loa. (p 143). Transactions of the Royal Society of Tropical Medicine and Hygiene.	Review	Transactions of the Royal Society of Tropical Medicine and Hygiene		Department of Entomology and Parasitology, Liverpool School of Tropical Medicine		Review										In lab most flies take in a meal of 25-55mg with a mean 40mg. In field noted that flies can take a blood meal and flies away without the person bitten being aware.		Duke 1954 notes most important specied is C. silacea			C. silacea - it is not clear where it goes after taking a blood meal nor its movements in the interval before coming to take the next . In rubbber plantations flies are regularly provided with opportunity for taking a blood meal at the same place each day (a different transmission model)			Infection absent in most grassland regions, though in the north British Cameroon overlooking River Benue some males developed infection - possibly in the riverine tongues of forest running up the valleys. Absent from mangrove swamps of the Rivers Province . High incidence in rubber estates. Smaller villagers at more risk than larger villages
33	1955	Kershaw WE, Plackett RL, Beesley WN. Studies on the epidemiology of filariasis in West Africa, with special reference to the British Cameroons and the Niger Delta. VI. The chance of infection with Loa loa incurred by Chrysops in feeding on different age-groups of the human popualtion in villages in the rainforest and in the forest fringe of the British Cameroons. Annals of Tropical medicine and p…	Research	Annals of Tropical Medicine and Parasitology	British Cameroons	LSTM and Helminthiasis Research Scheme	UK and Kumba, Cameroon	Field study	Rain forest and abrupt forest fringe region of Cameroon			Outdoor											Human reservoirs (highest chance fo fly being infected): Rainforest - young and adult males; adult and elderly females --- Forest fringe - middle aged and elderly			Rainforest
34	1955	Duke BOL. Studies on the biting habits of Chrysops. I. The biting-cycle of Chrysops silacea at various heights above the ground in the Rainforest at Kumba, British Cameroons. Ann Trop Med Parasitol. 1955;49:193–202.	Research	Annals of Tropical Medicine and Parasitology	British Cameroons	Helminthiasis research scheme	Kumba, British Cameroons	Field study	Kumba	1954	Mar 27- Jun 9 1954	Outdoor	Net	Adult	7:00 am to 7:00 p.m	Biting density determined by level of forest		Human		Chrysops silacea	Dissection	C. silacea infection rates determined at different heights of the forest, with the highest recorded at 28ft above ground level (8%) and the lowest at canopy height at 130ft (3.6%)				Forest of different canopies measured. Temperature and light intensity measureed to show the canopy has the highest.
35	1955	Duke BOL. Studies on the biting habits of Chrysops. II. The effect of wood fires on the biting density of Chrysops silacea in the Rainforest at Kumba, British Cameroons. Ann Trop Med Parasitol. 1955;49:260–72.	Research	Annals of Tropical Medicine and Parasitology	British Cameroons	Helminthiasis research scheme	Kumba, British Cameroons	Field study	Kumba	1954	Apr-May 1954	Outdoor	Net	Adult	7:00 am to 7:00 p.m	Biting density determined by the presence of fire in the forest		Human		Chrysops silacea						Forest of different canopies
36	1955	Duke BOL. Studies on the biting habits of Chrysops. III. The effect of groups of persons, stationary and moving, on the biting density of Chrysops silacea at ground level in the Rainforest at Kumba, British Cameroons. Ann Trop Med Parasitol. 1955;49:362–7.	Research	Annals of Tropical Medicine and Parasitology	Cameroon	Helminthiasis research scheme	Kumba, British Cameroons	Field study	Kumba	1954	2nd half of May	Outdoor	Test tube, hand nets	Adult	7:00 am to 6:30 p.m	Biting density = No. of flies caught/boy-hour during a whole day on the forest floor is higher for each member of a group of fly boys than for a single catcher		Human		Chrysops silacea						Forest
37	1955	Duke BOL. Studies on the biting habits of Chrysops. IV. The dispersal of Chrysops silacea over cleared areas from the Rainforest at Kumba, British Cameroons. Ann Trop Med Parasitol. 1955;49:368–75.	Research	Annals of Tropical Medicine and Parasitology	Cameroon	Helminthiasis research scheme	Kumba, British Cameroons	Field study	Kumba	1954	Oct-Nov 1954	Outdoor		Adult	8:00 am to 2:00 p.m/ 8:00 am to 6:00 p.m (For only 2 days)	Biting density diminishes as the distance between catching area and forest increases		Human		Chrysops silacea	Dissection					Forest bordered by rain forest from three sides and one side by rubber plantation
38	1955	Rageau J, Grenier P, Adam JP. 1955. Tabanidae du Cameroun Francais. Annals de Parasitologie No. 3	Review	Annals de Parasitologie	Cameroon	Institut Pasteur de Paris, Office de la Researche Scientifique et Technique Outre-Mer et Laboratoire d'Entomologie medicale due S.H.M.P, a Yaounde	Yaounde, Cameroon	Review	Cameroon	1955	1904 -1955			Adult						C. silacea, C. dimidiata
39	1955	Woodman H. African filariasis. Cent Afr J Med. 1955;1:289–94.	Review	The Central African Journal of Medicine	Sudan (Southern Region)		South Kinangop, Naivasha, Kenya	Review	Southern Sudan					Adult/ larvae						C. distinctipennis, C. longicornis, C. grahamii
40	1956	Crewe W. 1956. The bionomics of Chrysops silacea, its life history and its role in the transmission of filariasis. PhD Thesis, Liverpool School of Tropical Medicine, Liverpool, UK	Research	University of Liverpool	British Cameroons	University of Liverpool	UK	Field and Laboratory	Kumba	1948	1948-1954	Outdoor	Mesh traps (larvae), Fly boys, nets (adults)	Adult/ larvae	day	Higher biting density rates at ground level compared to canopy level			Morphological	C. silacea	Dissection		Egss take seven to nine days to hatch.	Morning 7am to 6pm	Peak season February to May during the onset of rains, however rates drop when heavy rains commence in June - probably because pupae not emerged cannot survive wetness)	Breeding sites identified as stream and swamps. Larvae live in lage amounts of decaying vegetable matter, covered by not more than a few inches of water, and heavily shaded by overhanging vegetation. Larvae are not found beneath more than about two inches of water nor more than four inches below teh surface if the Mud, nor in dry Mud.
41	1956	Beesley WN, Crewe W, Duke BO. 1956. The relationship between the size of the blood-meal taken in by Chrysops silacea, the development of the fly's ovaries, and the development of the microfilariae of Loa loa taken in with the blood-meal. Ann Trop Med Parasitol. 50:283-290.	Research	Annals of Tropical Medicine and Parasitology		LSTM and Helminthiasis Research Scheme	UK and Kumba, Cameroon	Field study	Forest around Kumba, Southwest region			Outdoor	Human landing catch	Adult	Daytime			All flies caught landing on humans	Morphological	Wild-caught C. silacea	Dissection					Rainforest
42	1956	Kershaw WE, Deegan T, Moore PJ, Williams P. 1956. Studies on the intake of microfilariae by their insect vectors, their survival, and their effect on the survival of their vectors. VIII. The size and pattern of the bloodmeals taken in by groups of Chrysops silacea and C. dimidiata when feeding to repleti. Ann. Trop. Med. Parasitol. 50:95–99.	Research	Annals of Tropical Medicine and Parasitology				Field and Laboratory
43	1957	Kershaw WE, Plackett RL, Moore PJ, Williams P. 1957. Studies on the intake of microfilariae by their insect vectors, their survival, and their effect on the survival of their vectors. IX. The pattern of the frequency of the blood-meals taken in by Chrysops silacea and of the survival of the fly in natural c. Ann. Trop. Med. Parasitol. 51:26–37.	Research	Annals of Tropical Medicine and Parasitology				Field and Laboratory										C. silacea is known as the /Red Fly' in some parts of West Africa
44	1957	Oldroyd H. The horse-fly (Diptera: Tabanidae) of the Ethiopian Region. Subfamilies Chrysopinae, Scepaidinae and Pangoniinae, and a revised classification. London: British Museum (Natural History); 1957.	Book	British Museum (Nat. History)		British Museum (Nat. History)	London, UK	Review	N/A									C. silacea seems to hunt chiefly by sight and is attracted by movement.		C. silacea, C. dimidiata				Notes from Crewe & O'Rourke (1951) that biting activity of C. silacea increases with temperature from 65-85F and decreases with a rise in relative humidity from 56-100%	C. silacae - southern Nigeria and Cameroon it is least numerous from December-March; C. dimidiata - common year round with reduced numbers from December-March	Note that at Sapele the rubber plantation provides an extremely effective zone of contact between humans and flies. "The rubber trees are mature… about 50 feet high. Their branches are interlaced, and form a continuous thick canopy, which casts a deep shade through which little direct sunlight penetrates... there is no cover crop"
45	1958	Lavoipierre MM. 1958. Studies on the hostparasite relationships of filarial nematodes and their arthropod hosts. I. The sites of development and the migration of Loa loa in Chrysops silacea, the escape of the infective forms from the head of the fly, and the effect of the worm on its insect host. Ann Trop Med Parasitol. 1958 Mar;52(1):103-21.	Research	Annals of Tropical Medicine and Parasitology		LSTM	UK	Laboratory	N/A					Adult					Mophological	C. silacea	Dissection	L. loa develops in oenocyte-like cells of the fat body of the head, the thorax and abdomen of C. silacea. L. loa is an intracellular parasite but the growth causes large helminths to burst out of the confines of the cell. Infective forms migrate from abdomen to thorax.
46	1958	Duke BOL. 1958. Studies on the biting habits of Chrysops. V. The biting-cycles and infection rates of C. silacea, C. dimidiata, C. langi and C. centurionis at canopy level in the Rainforest at Bombe, British Cameroons. Annals of Tropical Medicine and Parasitology. 52; 24-35.	Research	Annals of Tropical Medicine and Parasitology	British Cameroons	Helminthiasis Research Unit of the West African Council of Medical Research	Kumba, West Africa	Field study	Bombe village (~20 miles from Kumba)	1954	C. silacea, C. dimidiata (Nov - Dec 1955) C. langi and C. centurionis (Nov - Dec 1954)	Outdoor	Fly-boys, Test tube	Adult	10:00am to 10:00 am	C. silacea, C. dimidiata are diurnal with morning and afternoon peaks of biting activity. C. silacea and C. dimidiata (Bombe form) highest at end of end of rains during Nov-Dec C. langi and C. centurionis are crepuscular showing a single sharp wave of biting actvitity at sunset.		Human		C. silacea, C. dimidiata, C. langi and C. centurionis		Higher infection rates found in C. langi (12.6%) and C. centurionis (31.8%) than in C. silacea (4.7%), C. dimidiata (3%)				Rain forest on the banks of Mungo river
47	1959	Duke BO. (1959) Studies on the biting habits of Chrysops. VI. A comparison of the biting habits, monthly biting densities and infection rates of C. silacea and C. dimidiata (Bombe form) in the Rainforest at Kumba, Southern Cameroons, U.U.K.A. Ann. Trop. Med. Parasitol. 49: 368-375.	Research	Annals of Tropical Medicine and Parasitology	Cameroon	West Africa Council of Medical Service	Kumba, West Africa	Field		1956	1956-1958					C. silacea, C. dimidiata biting densities increase with the presence of wood fires. In the absence of fire, C. dimiidata (Bombe form) is more efficient at finding stationary human bait on the forest floor.		Human		C. silacea, C. dimidiata		C. silacea (morning 5.3%; afternoon 8.1%), C. dimidiata (morning 4.9%; afternoon 6.5%)	C. silacea - wave of nulliparous feamle bit in morning. A peak in biting density occurs in the April - June		C. silacea - peak April-December. C. dimidiata - tow peakes November-January and March-May. Low numbers to nearly zero between June -October
48	1960	Duke BO. Studies on the biting habits of Chrysops. VII. The biting-cycles of nulliparous and parous C. silacea and C. dimidiata (bombe form). Ann. Trop. Med. Parasitol. 54: 147-155.	Research	Annals of Tropical Medicine and Parasitology	Cameroon	Helminthiasis Research Unit of the West African Council of Medical Research	Kumba, West Africa	Field and Laboratory	Rainforest near Kumba	1958	1958-1959	Outdoor	Fly-boys, Test tube	Adult	7am to 7pm	Biting cycles of nulliparous and parous of both species in the presence of a wood fire are different		Human		C. silacea, C. dimidiata	Dissection				C. silacea caught between August-November. C. dimidiata caught between April-November	Rainforest
49	1960	Williams P. 1960. Studies on Ethiopian Chrysops as possible vectors of loiasis. II. Chrysops silacea Austen and human loiasis. Ann Trop Med Parasitol. 54:439-59.	Research	Annals of Tropical Medicine and Parasitology	Cameroon	West Africa Council of Medical Service	Kumba, West Africa	Field and Laboratory	Forest around Kumba, Southwest region			Outdoor Catch, indoor laboratory work	Larvae and pupae collection - sieving mud of streams (described in Crewe, 1954 (article 27))	larvae and pupae			Stream banks known to be breeding sites	Blood feed on infected humans	Morphological	C. silacae	Dissection	All feed on infected hosts				Rainforest
50	1961	Duke BO, Moore PJ. 1961. A Trial of Banocide as a means of Controlling the Transmission of Loiasis on a Rubber Estate in Nigeria. Ann. Trop. Med. 55: 263–77.	Research	Annals of Tropical Medicine and Parasitology	Nigeria	West Africa Council of Medical Service	Kumba, West Africa	Field and Laboratory	Pamol Rubber estate, Western region, Nigeria	1958	1958-1959	Outdoor catch	Flyboy by wood fire	Adult	First shift: 8am-1pm; second shift: 1pm-6pm; catches made everyday, except Sunday from March 1st - November 30th			All flights caught by flyboys	Morphological	C. silacea and C. dimidiata	Dissection	C. silacae - 6.2%, Infections rates reduced by about 50% post treatment to 3.1%; C. dimidiata - 2.0%, no reduction in infection rates post treatment, 2.2%(smaller portion of man-bitiing flys; infections possibly acquired from non-human reservoir). Highest infection rats in C. silacae found in September , insteady increase from April; C. dimidiata - March	Assessment showed 444 Mf carriers of the 3,353 people surveyed (13%); post-treatment survey of 506 people found 28 positives (5.5%)…6 month post-treatment survyed 272 people but was difficult to get people		1958: C. silacae - June and July (minir peak spetember); C. dimidiata - September 1959: C. silacae - July-August and October; C. dimidiata - June, August, September	Rubber plantation	The distribution of banocide to the local population found a reduction in human infection as well as the local C. silacea population. The overall infection-rate in before treatment in C. silacea popualtion was 6.2% which dropped after treatment to 3.1% . Thre was no difference for C. dimidiata.
51	1961	Williams P. 1961. Studies on Ethiopian Chrysops as possible vectors of loiasis. II. Chrysops silacea Austen and human loiasis. Ann Trop Med Parasitol. 55:1-17	Research	Annals of Tropical Medicine and Parasitology		West Africa Council of Medical Service	Kumba, West Africa	Field and Laboratory	Forest around Kumba, Southwest region			Outdoor Catch, indoor laboratory work	Larvae and pupae collection - sieving mud of streams (described in Crewe, 1954 (article 27))	larvae and pupae				C. silacae - human preferece; more attracted to groups than a single person, also attrached to camp fires					Reported that 80% of ingested Mf develop to infective larval stage; C. silacae most important vector known for Loa loa	Day feeders; pick up diurnally peridoci MF of approx. same concentration found in peripheral blodd
52	1961	Crewe W, Oldroyd H. The life-history of Chrysops silacea Austen, 1907. I. Introduction and outlines of the life-history, with a note on the taxonomic status of C. dimidiata and C. silacea. Ann Trop Med Parasitol. 1961;55:357–62.	Research	Annals of Tropical Medicine and Parasitology		West Africa Council of Medical Service	Kumba, West Africa	Review									C. silacae - Oviposition normally on leaves of plants in mud covered by slow running water. Typical sites consist of mud covered by slow moving water with decaying leaves or other vegetable matter; dark and overgrown. Larvae seldom found in mud covered by 2+ inchs of water; when found are usually in top 4 inchs of mud.
53	1961	Crewe W. 1961 The rate of development of larvae of Loa loa in Chrysops silacea at Kumba, and the effect of temperature upon it. Ann Trop Med Parasitol. 55:211-6.	Research	Annals of Tropical Medicine and Parasitology		West Africa Council of Medical Service	Kumba, West Africa	Laboratory	Forest around Kumba, Southwest region			Outdoor	Hand nets via Fly boys	Adult	Months of Feb-Apr			Blood feed on Loa Loa infected monkey	Morphological	C. silacea	Dissection		Larvae development at 30 degrees can take as little as 7 days from MF to infective larvae but can take 30-40 days (can be as little as 15 days) at 20 degrees (coldest it gets in Kumba); MF can stay in gut of C. silacae for several days after blood meal
54	1961	Williams P. The bionomics of the tabanid fauna of streams in the Rainforest of the Southern Cameroons. II. The species collected as larvae or pupae at Kumba. Ann Trop Med Parasitol. 1961;55:452–62	Research	Annals of Tropical Medicine and Parasitology	Cameroon	West Africa Council of Medical Service	Kumba, West Africa	Field and Laboratory	Kumba	1958	1958-1960	Outdoor	The apparatus consisted of a sieve of ordinary mosquito-screening wire	Larvae & Pupae	Daytime		Mud		Morphological	C. silacea, C. dimidiata					August-May	Mud
55	1961	Crewe W, Williams P. The bionomics of the tabanid fauna of streams in the Rainforest of the Southern Cameroons. I. Oviposition. Ann Soc Belges Med Trop Parasitol Mycol. 1961;55:363–78	Research	Annals of Tropical Medicine and Parasitology	Cameroon	West Africa Council of Medical Service	Kumba, West Africa	Field and Laboratory	Bombe, Kumba	1958	1958-1961	Outdoor	Smooth bamboo stakes	Tabanid Egg-mass	Daytime		Species concerned in the transmission of the disease most probably lay eggs on plants or shrubs in the muddy ground in which the larvae and pupae are found in large numbers.		Morphological	C. silacea, C dimidiata		1,378 C. silacea captured - mostly female	Gravid females were attracted to the gree-painted boards.	Day, Afternoon	April, November. March and November for morning Vectors. June for C. silacea, March for C. dimidiata	Mud
56	1962	Williams, P. 1962a The bionomics of the tabanid fauna of in the Rainforest of the Southern Cameroons. III. The distribution of immature tabanids Kumba. Annals of Tropical Medicine and Parasitology, 56, 149-160.	Research	Annals of Tropical Medicine and Parasitology	Cameroon	West Africa Council of Medical Service	Kumba, West Africa	Field	Kumba	1958	1958-1960
57	1962	Williams, P. (1962b) The bionomics of the tabanid fauna of in the rain forest of the Southern Cameroons. IV. Seasonal fluctuations the number of immature tabanids Kumba. Annals of Tropical Medicine and Parasitology, 56, 274-283.	Research	Annals of Tropical Medicine and Parasitology	Cameroon	West Africa Council of Medical Service	Kumba, West Africa	Review	Kumba	1958	1958-1960	Outdoor	catching-stations	Larvae & Pupae	Daytime		Wet mud		Morphological	C. silacea, C dimidiata		33,928 Chrysops larvae	C. silacea larvae fall at the end of the rains, rise gradually throughout the dry season. The pupae of C. dimidiata (Bombe form) appear to be most numerous at the beginning of the rains, but their incidence occurs before tha of C. silacea pupae.	Day, Afternoon	April, May	Wet Mud rainforest
58	1962	WIilliams P. 1962. Studies on the control of the vectors of loiasis in West Africa. I. Introduction. Ann Trop Med Parasitol. 56:284-288.	Review	Annals of Tropical Medicine and Parasitology	Cameroon	West Africa Council of Medical Service	Kumba, West Africa	Review	Kumba	1958	1958-1960						Immature tabanids are found in swamps and in small patches of mud at the sides and on the banks of streams.						The risks of becoming infected with Loa might be reduced by ruthlessly clearing vegetation around habitations and by checking growth.			Wet Mud rainforest	Vector control suggest possible means of loiasis control through i) measures designed to reduce contact between the vector and the human host e.g. wire mesh screens, wearing long-sleeved shirts and long trousers and by use of repellents, and ii) measures designed to alter the environment of the vector e.g. removal of vegetation or draining water from around larvae breeding sites but the latter no…
59	1962	Beesley WN, Williams P. 1962. Studies on the control of the vectors of loiasis in West Africa. II. The effect of clearing vegetation from tabanid breeding-places. Ann Trop Med Parasitol. 56:289-91	Research	Annals of Tropical Medicine and Parasitology	Cameroon	West Africa Council of Medical Service	Kumba, West Africa	Field		1956	1956-1957																Experiments designed to determine the effects of removing vegetation from tabanid breeding-sites in the rainforest showed no immediate effect on larvae and pupae in mud, but slower decline in the proportion of early instar larvae suggesting that numbers woudl eventually fall. It was concluded that clearing of vegetation from breeding sites has little practical vlaue as a long term control measure…
60	1963	Beesley, W. N. & CW. The bionomics of Chrysops silacea Austen, 1907 II. - The biting-rhythm and dispersal in Rainforest. Ann. Trop. Med. Parasitol. 1963;57:191–203.	Research	Annals of Tropical Medicine and Parasitology	Bristish Cameroon	West Africa Council of Medical Service	Kumba, West Africa	Field	Kumba			Outdoor - mark release capture	Traps for mark release study - Umbrella traps constructed consisted of a crudley made wooden umbrella frame which was covered with black cloth except fo a hole at the top whre a tube of mosquito netting lead to a 'Barraud cage'	Adult	Morning			Flies recaptured after seeking a blood-meal (mostly unfed) on second day.		C. silacea
61	1963	Williams P. Studies on the control of the vectors of loiasis in West Africa. III. Comparison of the toxicities of DDT, dieldrin, aldrin and gamma-BHC to late in-star tabanid larvae. Ann Trop Med Parasitol. 1963;57:182–90.	Research	Annals of Tropical Medicine and Parasitology	Cameroon	West Africa Council of Medical Service	Kumba, West Africa	Field and Laboratory	Kumba	c. 1958		Outdoor		Larvae			Rainforest mud			C. silacea, c. dimidiata							Late instar larvae immerse for periods of 10 min in water emulsions containing various concentrations of DDT, dieldrin, aldrin, and gamma-BHC. In order of potency of the insecticides againsts Chrysops larvae was found to be dieldrin, gamma-BHC, aldrin, DDT
62	1963	Williams P, Vickars MA, Park PO, Crewe W, Mesmer ET. Studies on the control of the vectors of loiasis in West Africa. IV. The persistence of DDT, dieldrin, aldrin and gamma-BHC in the mud of natural tabanid breeding-sites in the Rainforest of the Cameroons. Ann Trop Med Parasitol. 1963;57:283–99.	Research (Environmental - linked with other studies on breeding sites in series)	Annals of Tropical Medicine and Parasitology	Cameroon	West Africa Council of Medical Service	Kumba, West Africa	Field and Laboratory	Kumba	1958	Jan-Feb (dry season) and July-Aug (rainy season)	Outdoor		Larvae	Day		Rainforest mud		Morphological	C. silacea, c. dimidiata							Samples of mud from field plots analysed to determine persistance of the insecticides in tabanid breeding -places in the Rainforest zone. All insecticides found to penetrate mud readily, reaching depths of 2-6 inches below surface. Dieldrin found to be most persistent and suggested for potential us in control scheme. Order of persistence of insecticide after 1 year of beign applied is dieldrin em…
63	1963	Williams P, Crewe W. Studies on the control of the vectors of loiasis in West Africa. V. The effects of DDT, dieldrin, aldrin and gamma-BHC in the mud of natural tabanid breeding-sites in the Rainforest of the Cameroons. Ann Trop Med Parasitol. 1963;57:300–6.	Research	Annals of Tropical Medicine and Parasitology	Cameroon	West Africa Council of Medical Service	Kumba, West Africa	Field and Laboratory	Kumba	c. 1958		Outdoor (3 monthly intervals)		Larvae	Day		Rainforest mud		Morphological	C. silacea, c. dimidiata							Observations made at treated breedin-site plots during periods of up to 19 months after application of insecticides (DDT, dieldrin, aldrin and gamma-BHC), and laboratory experiments to observe the effects on late-instart Chrysops larvae exposed to potential insecticidal residues in mud collected from plot. Mud-treated with dieldrin emulsion remained toxis to late-instar Chrysops larvae longer tha…
64	1963	Williams P. Studies on the control of the vectors of loiasis in West Africa. VI. The effects of water emulsions of dieldrin on late-instar Chrysops larvae in the laboratory. Ann Trop Med Parasitol. 1963;57:430–4.	Research	Annals of Tropical Medicine and Parasitology	Cameroon	West Africa Council of Medical Service	Kumba, West Africa	Field and Laboratory	Kumba	c. 1958		Outdoor		Larvae	Day		Rainforest mud		Morphological	C. silacea, c. dimidiata							Field collected larvae examined in laboratory to determine the effect of different concentrations of dieldrin, with larvae examined at 2, 3, 6, 9, 12 and 15 days after the insecticide application to the surface of the mud (in a bowl in the laboratory). A dosage equivalent to 6,100 mgm of dieldrin per square metre was foudn to kill 40-87% of larvae wihtin 15 days. Smaller doses killed fewer larvae…
65	1964	Crewe W, Williams P. Studies on the control of the vectors of loiasis in West Africa. VII. The effect of low concentrations of dieldrin in the mud of natural tabanid breeding-sites in the Rainforest of the Cameroons. Ann Trop Med Parasitol. 1964;58:343–6.	Research	Annals of Tropical Medicine and Parasitology	Cameroon	West Africa Council of Medical Service	Kumba, West Africa	Field	Kumba	c. 1958		Outdoor		Larvae	Day		Rainforest mud		Morphological	C. silacea, c. dimidiata							Examination of the effect of lower concentations of dieldrin on late-instars found the same impact as higher concentrations. Dieldrin emulsion containign one part 640 of the active agent, applied at the rates of four pints to 100 square feet, kept breeding-sites free of larvae for at least 8 months. This lower concetration was suggested to be sufficent to control the vectors of loiasis in the Rai…
66	1965	Duke BO. The Transmission by Chrysops SPP. (Diptera) of the Human and Simian Strains of Loa. Med Vet Entomol. 1965;772–3.	Research	Med Vet Entomol.	Cameroon	Helminthiasis research (unit of West African council of Medical research)	Kumba, West Africa	Review (brief)										Notes vectors of natural simian parasite are C. langi and C. centurionis		C. silacea, c. dimidiata			Notes that transference of the human parasite to monkeys in the forest may be possible, but limited given that obtaining blood meals from awake and active monkeys may be diffcult . Noted that simian parsite to man has never been achieve under experimental conditions, nor have nocturnal periodicity been seen in humans.
67	1967	Williams P, Crewe W. Studies on the control of the vectors of loiasis in West Africa. VIII. An attempt to control loiasis at Kumba, West Cameroon. Ann. Trop. Med. Parasitol. 1967;61:148–58	Research	Annals of Tropical Medicine and Parasitology	Cameroon	Helminthiasis research (unit of West African council of Medical research)	Kumba, West Africa	Field	Kumba	1959	1959-1962	Outdoor	Human landing catches in the forest near a smoking wood fire	Adult and Larvae	Day	Number of Chrysops larvae, adults and infective adults measure before during and after extensive insecticidal application	Rainforest mud	Humans used to collect species	Morphological	C. silacea, c. dimidiata	Dissection	70-100% reductions noted across different collection sites (catching stations)		Day	Rainy season	Rainforest	All known tabanid breeding sites within a 14 square miles at Kumba wew treated with dieldrin aplied at a rates of 384 mgm per square metre wit the majority od siite remaining free of immature tabanids doe at least 2-2.5 years after the application. The number of adult Chrsyops and number of infective flies were reduced to 30% and 38% respectively
68	1967	Williams P, Crewe W. 1967. Studies on the control of the vectors of loiasis in West Africa. IX. Some conclusions drawn from the attempt to control loiasis at Kumba, West Cameroon. Ann Trop Med Parasitol. 61:159-66.	Review	Annals of Tropical Medicine and Parasitology	Cameroon	Helminthiasis research (unit of West African council of Medical research)	Kumba, West Africa	Review	Kumba	1963	9 months	Outdoor		Larvae & Pupae	Day	The presumed immediate effect of dieldrin on Chrysops larvae and pupae was not followed by an immediate decline in the number of biting C. silacea and C. dimidiata (Bombe form). The adult fly density was considerably reduced as soon as all sites in the treatment area had been sprayed.	Rainforest mud			C. silacea, C. dimidiata		The number of C. silacea and C. dimidiata reduced by 70%, and the number of flies containing infective larvae of L.loa by 62%				Rainforest	Local control of loiais by applying the insecticide dieldrin to the surface of Chrysops beeding places was suggested to be possible with two applications with an interval of three years. However, this method of control was eventually not recommend as it was deemed to have various physical and financial difficulties for any large scale operations. Control could only be schieved in a relatively sma…
69	1969	Fain A. Notes on the geographical distribution of the filaria L. loa and Tabanids of the genus Chrysops in the Congo and in Rwanda. Ann. Soc. Belg. Med. Trop. (1920). 1969. p. 499-530 .	Review	Ann. Soc. Belge Méd. Trop	DRC	Institute of Tropical Medicine, Department of Medical Zoology	Belgic, Antwerpen	Review	Uélé, Mayumbe, Cuvette Centrale		1830-1969			Adult					Morphological	C. silacea, C. dimidiata (also other species including C. langi, C. obliqufasciata, C. distinctipennis, C. funebris, C. centurions, C. neavei, C. brucei, C. griseicollis, C. laniger, C. longicornis)		10-20 annual L. loa cases at the Kangu and Kisu hospitals. 3,2% L. loa cases in an indigenous population of 1682 habitants in Bukavu province.	Loiasis has been reported at the age of 5-12 years old		October-April for (In South), All year except December, February-Jun (In North) - For C. silacea. December, February-June (In South), February-June and October (In North) for C. dimidiata	Equatorial rainforest and some of the wood galleries	Maps and GPS coordinates available for each species
70	1976	Sasa M. Human filariasis – A global survey of epidemiology and control. Baltimore: University Park Press.; 1976.	Review	University Park Press	Africa			Review						Adult and Larvae	Day	Notes work by Duke (1955) of the differences at various heights from the ground level i.e. above the canopy, in the canopy, open laye and forest floor with numbers 28, 169, 151, 72 respectively	Streams and swamps	Human in groups appear to attract more Chrysops		C. silacea, C. dimidiata		Noted that Duke 1960 that parous females could be differentiated from nulliparous flies by the presence of follicular relics in ovarioles, with parous females peaking in morning and nulliparous in the afternoon.	Note that larvae develop in the fat body tissues of the fly, mainly that of the abdomen and they move to the head after they have completed second ecdysis.	Diurnal cycle. Morning and afternoon peaks for C. silacea and C. dimidiata (others C. langi and C. centrionis were crepuscular bites, with singe sharp peak about sunset)	Main species peak transmission associated with rainy season but the annual cycles of biting density can differ e.g. In Kumba C. silacea peaked April-Dec while C. dimidiata showed two peaks Nov-Jan and March-May
71	1978	Fain A. Les Problemes Actuels De La Loase. Bull. World Health Organ. 1978;56:155–67.	Review	Bulletin of the World Health Organisation	Cameroon, Zaire	Université Catholique de Louvain	Belgic	Review	Kumba and Mayumbe forests		1930-1977						canopy, hevea plantation	Human, monkey (L.papionis)	Immunological exam IgE	C. silacea, C. dimidiata		25% of the population infected with L. loa	Acute encephalities is a frequent complication when administrating DEC	Night		Rainforest
72	1988	Inaoka T, Hori E, Yamaguchi K, Watanabe M, Yoneyama Y, Ogunba EO. Morphology and identification of Chrysops larvae from Nigeria. Med. Vet. Entomol. 1988;2:141–52.	Research	Medical and Veterinary Entomology	Nigeria	Asahikawa Medical College	Japan	Laboratory	State of Oyo, Ogun, Lagos and Ondo					Larvae					Morphologically	C. silacea, C. longicornis, C. distinctipennis, C. centuriousis, C. griseicollis	stereoicroscope
73	1989	Gouteux, J. P., F. Noireau & C. Staak. 1989. The host preferences of Chrysops silacea and C. dimidiata (Diptera: Tabanidae) endemic of Loa loa the Congo. Ann. Trop. Med. Parasitol. 83: 167-172.	Research	Annals of Tropical Medicine and Parasitology	Congo	Institut Français des Recherches Scientifique pour de Dèveloppement en Coopération	Congo	Field and Laboratory	Forested Chaillu Mountians	1986	1986-1987	Outdoor	Hand-nets	Adult				Human, non-human	Molecular	C. silacea, C. dimidiata	Dissection					Forested
74	1990	Noireau, F., Nzoulani, Sinda & Itoua. 1990a. Chrysops silacea and C. dimidiata: fly densities and infection with Loa loa the Chaillu mountains, Congo Republic. Trans. R. Soc. Trop. Med. Hyg. 84: 153-155.	Research	Transactions of the Royal Society of Tropical Medicine and Hygiene	Congo	Office de la Reserche Scientifique et Technique Outre Mer	Congo	Field	Forested Chaillu Mountians	1988		Outdoor	wood fire	Adult	8h-18h	0.2-12.0	Village, forest camp, palm-grove, forest floor, canopy			C. silacea, C. dimidiata	Dissection	4.2%, 4.1%			rainy season (January, March, December)	Forested
75	1990	Noireau F, Nzoulani A, Sinda D, Itoua A. Transmission indices of Loa loa in the Chaillu Mountains, Congo. Am J Trop Med Hyg. 1990;43:282–8.	Research	Am. J. Trop. Med. Hyg.	Congo	Université Paris Val de marne	France	Field	Forested Chaillu Mountians	1987	1987-1989	Outdoor		Adult				Human	Morphologically	C. silacea, C. dimidiata		0.56			rainy season, February	Forested
76	1990	Grove D. A History of Human Helminthology. Wallingford, Oxon, UK: C.A.B International; 1990.	Review	CAB Interntaional		Department of Clinical Microbiology and Infectious Disease, The Queen Elizabeth Hospital, Woodville, South Australia	Australia (Published UK)	Review						Adult and larvae		Notes smoke from a wood fire may increase biting rate	Densley-shaded streams, localized in the stagnant parts and in mud beneath decaying vegetation.	Human		C. silacea, C. dimidiata			Adult worms, 30-70 mm long by 0.35-0.5 mm wide, migrate throughout the connective tissues. MF produced and released into bloodstream only during the day (diurnal periodicity). When microfilariae ingested by Chrysops fly they develop over 10-14 days into infective larvae which pass to the proboscis and infect the host at the next blood meal			Adult flies occupy the canopy of the forest	Notes personal prophylaxis is dependent uopin wearing long-sleeved and long-legged clothing and the use of insect repellents to inhibit biting when outdoors, as well as screening of houses to prevent biting indoors. Vector control itself is considered impractical, although clearing of vegetation to eliminate resting places for adult flies and canalization of streams to enhance the free flow of wa…
77	1991	Noireau F, Nzoulani A, Sinda D, Caubère P. Chrysops silacea and C.dimidiata seasonality and loiasis prevalence in the Chaillu mountains, Congo. Med Vet Entomol. 1991;5:413–9.	Research	Med Vet Entomol	Congo	Laboratoire de Zoologies et Biologie de Populations, Universite Paris de Marne	France	Field	Forested Chaillu Mountians	1987	1987-1989	Outdoor	Hand-nets and landing/biting collections on humans	Adult	Day 07.00-18.00	12 times more C.silacea and 3 times more C. dimidata collected with Hand-nets compared with human landing collections. Chrysops man-biting rates higher in villages closer to the forest		Humans used in adult collections		C. silacea, C. dimidiata				Collections between 0.700-18.00 with the Chrysops caught by Hand-nets expressed as tabanids per man per day (T/MD) or only when settled on catcher, landing density expresses as potential bites per man-day (B/MD)	Higher abundance of both species between Nov to June, with C. silacea peaking in February. C. dimidiata abundance relatively constant through rainy season and overall were lower than the catches for C. silacea except for the first few weeks of rains. This may be related to the different emergence conditions for these two species. Complete absence of adults in dry season months July-August.	Difference between different village ecotypes examined i) Missama village (Bantu) and ii) a palm-grove sourrounded by dense forest. Lower rates found in villages further away from forest. The open environment of a villages seemed unfavourable for contact between man and C. dimidiata.
78	1991	Pinder M. 1991. The improvement of maintenance conditions for wild-caught Chrysops silacea and the production of infective larvae of Loa loa. Acta Trop. 49:305-311.	Research	Acta Tropica		The Centre International de Recherches Medicales de Franceville.	Gabon	Field and Laboratory		c. 1990				Adult						C. silacea	Dissection	Development of L. loa to L3 was similar under different room environmental conditions.	Wild-caught C. silacea in lab conditions fed on microfilaraemic mandrills and examined under various environmental conditions. Optimal conditions were found to be 1-2 flies per sterilized jar with damp sand, constant access to sterilised 10% sucrose, a tmeperature of 23-29% and 84-89% humidity - this resultes in 42% of flies survivial until day 12, when maximal numbers of infective larvae were pr…
79	1991	Caubere P, Noireau 1991. Effect of attraction factors in the sampling of Chrysops silacea and C. dimidiata (Diptera: Tabanidae), Vectors of Loa loa (Filaroidea: Onchocercidae) Filariaisis. J. Med. Entomol 28: 263-265.	Research	Journal of Medicial Entomology	Congo	Office de la Reserche Scientifique et Technique Outre Mer	France	Field	Forested Chaillu Mountains (location 1= primary forest 4km from human habitat (near Missama village) (location 2= pigmy hunting camp (Moutalango) situated in a clearing 3600m2	1989	March 1989-May 1989	Outdoor	Collected flying near or landing on humans with a net	Adult	0600-1900	Notes an attack rate - up to 25 tabanids captured per person per hour in some forest sites)				C. silacea (96.6% n= 3275 flies) and C. dimidiata 114 (3.4%)					rainy season, March-May
80	1994	Chippaux, JP, Bouchite B, Demanou M, Legoff G, Rangue S, Morlais I, Boussinesq M, Robert V, Eouzan J.P. 1995. Biologie des vecteurs de la loase dans un villahe forestier du centre du Cameroun. Estude de la dispersion. Document de l'Antenne ORSTOM aupres du Centre Pasteur No 8/94	Research	ORSTOM	Cameroon	Office de la Reserche Scientifique et Technique Outre Mer	France	Field	Ngat	1992	1992-1995	Outdoor - mark release capture		Adult						C. silacea, C. dimidiata	The chrysops were harvested individually in hemolysis tubes plugged with carded cotton					Food plants and cocoa plantation
81	1997	Demanou M., Bouchité Bernard, Baldet Thierry. Bioécologie de deux vecteurs de la loase humaine (Chrysops dimidiata et C. silacea) à Ngat (sud-Cameroun). Bulletin de Liaison et de Documentation - OCEAC, 1997, 30 (3), p. 148-149. Conférence Technique de l'OCEAC, 18., Yaoundé (CMR), 1997/05/13-16. ISSN 0255-5352	Conference	Not stated	Cameroon	Antenne ORSTOM auprès du Centre Pasteur du Cameroun (Yaoundé)	Cameroon	Field	Ngat	1995	1995-1996			Adult	06.00-18.00					C. silacea, C. dimidiata
82	1998	Chippaux JP, Bouchité B, Boussinesq M, Ranque S, Baldet T, Demanou M. Impact of repeated large scale ivermectin treatments on the transmission of Loa loa. Trans. R. Soc. Trop. Med. Hyg. 1998;92:454–8.	Research	Transactions of the Royal Society of Tropical Medicine and Hygiene	Cameroon	Office de la Reserche Scientifique et Technique Outre Mer	France	Field	Village of Ngat	1993	1993-1996	Outdoor	Hand-nets	Adult	day				Morphologically	C. silacea, C. dimidiata	microscope				April, Juy, October, January	Forested, swampy
83	2000	Chippaux Jean-Philippe, Bouchité Bernard, Demanou M, Morlais Isbelle, Le Goff Gilbert. Density and dispersal of the loaiasis vector Chrysops dimidiata in southern Cameroon Medical and Veterinary Entomology, 2000, 14 (3), p. 339-344. ISSN 0269-283X	Research	Medical and Veterinary Entomology	Cameroon	Office de la Reserche Scientifique et Technique Outre Mer	France	Field	Village of Ngat	1993	1993-1995	Outdoor	Hand-nets	Adult	day				Morphologically	C. silacea, C. dimidiata					April, May	Forested
84	2001	Demanou M, Pion SD, Boussinesq M. [Entomologic study of loaiasis transmission in the Lekie area (Cameroon)]. Bull. Soc. Pathol. Exot. 2001;94:347–52.	Research	Entomologie Medicale	Cameroon	Centre Pasteur	Cameroon	Field	Kokodo	1999	1999-2000	Outdoor	Hand-nets	Adult	day	Collected at 10 catching stations, using Hand-nets by persons standing by a wood fires - vectorial capacities were three-fold higher in the forest stations than those located near the habitations (2307 and 725 bites per man per year, respectively)			Morpholoically	C. silacea, C. dimidiata						Forested and deForested areas
85	2002	S. Wanji, N. Tendongfor, M. E. Esum, P. Enyong. Chrysops silacea biting densities and transmission potential in an ednemci area of human loiasis in south-west Cameroon. Tropical Medicine and International Health. 7: 371-377	Research	Tropical Medicine and International Health	Cameroon	University of Buea, Buea	Buea	Combination	Kendonge Camp (5km from Ediki and 7m from Mbalangi)	1998	July 1998-June 1999	Outdoor	HLC / sweep net with wood fire - three catching sites 150m apart 11-15 days /season	Adult	8am - 5pm	Monthly biting density (MBD) = number of flies visiting a collector per month [deduced from daily biting densities]	No studied		Morphologically by features described by Oldroy (1957), Duke (1958), Williams (1961)	C. silacea (n=3015, all female)	Dissection	See tables in paper - several measure expressed but 1.72% infection rate in vector noted		9-11am and 2-4pm (morning peaks significantly higher than afternoon) (peaks not apparent in dry season, probably due to low biting densities)	Rainy season, July	Regeneratated forest
86	2003	Cheke RA, Mas J, Chainey JE. Potential vectors of loiasis and other tabanids on the Island of Bioko, Equatorial Guinea. Med. Vet. Entomol. 2003;17:221–3. June 2003 Pages 221–223	Research	Medical and Veterinary Entomology	Equatorial Guinea	University of Greenwich	UK	Review	Island of Bioko	1996	1996-2001	Outdoor		Adult			river			C. silacea, C. dimidiata					April, February
87	2012	Mavoungou JF, Makanga BK, Acapovi-Yao G, Desquesnes M, M’Batchi B. [Abundance and species diversity of tabanids (Diptera) in the biosphere reserve Ipassa-Makokou (Gabon) during the rainy season]. Parasite. Institut de Recherches en Ecologie Tropicale (IRET), BP 13354, Libreville, Gabon.; 2012;19:165–71	Research	Parasites & Vectors	Gabon	Institut de Recherches en Écologie Tropicale (IRET)	Gabon	Field	Ipasse-IRET Makokou	2009	Oct-November 2009	Outdoor	Vavoua traps	Adult
88	2012	Iboh CL, Okon OE, Arong GA, Asor JE, Opara KN. Occurrence and distribution of chrysops species in akamkpa community of cross river state, Nigeria. Pakistan J. Biol. Sci. 2012. p. 1139–43.	Research	Pakistan Journal of Biological Sciences	Nigeria	Libreville,	Nigeria	Field	Akamkpa community, Cross River State	2009	2009-2010		fly boys	Adult	8:00 - 18:00				Morphologically	C. silacea, C. dimidiata		C. silacea (30.3%), C. dimidiata (69.7%)			Rainy season: September, October, November, Dcember, January, February	Rainforest
89	2013	Kouam MK, Tchatchueng-Mbougua JB, Demanou M, Boussinesq M, Pion SDS, Kamgno J. Impact of repeated ivermectin treatments against onchocerciasis on the transmission of loiasis: an entomologic evaluation in central Cameroon. Parasit. Vectors. 2013;6:283.	Research	Parasites & Vectors	Cameroon	Filariases and other Tropical Diseases Research Center	Cameroon	Field	Lekie Division	2012	2012	Outdoor	Hand-nets	Adult	7:00 - 18:00				Morphologically	C. silacea, C. dimidiata	Dissection				March, April, May , June	forest, cacao farms, crop fields, mixed crop fields andinhabited areas
